# Supplementary material for: Prodigiosin-Producing Serratia marcescens as the Causal Agent of a Red Colour Defect in a Blue Cheese
Source: Foods. 2023 Jun 16;12(12):2388. doi: 10.3390/foods12122388 (PMC10297559; doi:10.3390/foods12122388)
Supplement: Supplementary file 1 [file foods-12-02388-s001.zip]

Archive with 3 entries (3 files):
- Supplementary Fig_1_cluster prodigiosin.pptx
- Supplementary Fig_2_antimicrobial.pptx
- Supplementary Table S1.pdf
